# Supplementary material for: Three-dimensional label-free imaging throughout adipocyte differentiation by stimulated Raman microscopy
Source: PLoS One. 2019 May 21;14(5):e0216811. doi: 10.1371/journal.pone.0216811 (PMC6528968; doi:10.1371/journal.pone.0216811)
Supplement: S2 File — (XLSX) [file pone.0216811.s007.xlsx]

## Sheet: Foglio1
D5 (pixel)	D5 (micron^2)	D10(pixel)	D10 (micron^2)	D15(pixel)	D15 (micron^2)
51	1.38848	33	0.898425	35	1.4
58	1.57905	33	0.898425	43	1.72
58	1.57905	52	1.4157	48	1.92			D5	D10	D15
58	1.57905	67	1.82408	58	2.32		<5	24	14	7
60	1.6335	72	1.9602	83	3.32		tra 5 e 15	6	14	15
60	1.6335	80	2.178	93	3.72		>15	0	2	8
64	1.7424	103	2.80418	111	4.44
64	1.7424	128	3.4848	131	5.24
69	1.87853	130	3.53925	137	5.48
70	1.90575	156	4.2471	143	5.72
70	1.90575	163	4.43768	156	6.24
72	1.9602	164	4.4649	164	6.56
80	2.178	171	4.65548	164	6.56
80	2.178	177	4.81883	165	6.6
86	2.34135	196	5.3361	177	7.08
86	2.34135	205	5.58113	186	7.44
86	2.34135	212	5.7717	206	8.24
97	2.64082	219	5.96228	208	8.32
104	2.8314	230	6.26175	214	8.56
136	3.7026	256	6.9696	310	12.4
137	3.72983	257	6.99683	336	13.44
140	3.8115	286	7.78635	351	14.04
151	4.11098	293	7.97693	420	16.8
176	4.7916	295	8.03138	743	29.72
200	5.445	340	9.2565	882	35.28
208	5.6628	376	10.2366	1119	44.76
208	5.6628	418	11.3801	1257	50.28
216	5.8806	549	14.9465	1385	55.4
300	8.1675	560	15.246	1564	62.56
349	9.50153	1041	28.3412	2372	94.88
