# Supplementary material for: Three-dimensional label-free imaging throughout adipocyte differentiation by stimulated Raman microscopy
Source: PLoS One. 2019 May 21;14(5):e0216811. doi: 10.1371/journal.pone.0216811 (PMC6528968; doi:10.1371/journal.pone.0216811)
Supplement: S3 File — (XLSX) [file pone.0216811.s008.xlsx]

## Sheet: SRS
	Major axis	Minor axis	micron	micron
D5	40	60	6.6	9.9
D10	104	115	17.16	18.975
D15	100	130	20	26
								Colonna C	Asse minore
								Colonna D	Asse maggiore

## Sheet: BODYPY
	Major axis	Minor axis	micron	micron
D5	264	221.6	11.234	9.42979
D10	336.8	249.8	14.3319	10.6298
D15	382.5	283	16.2766	12.0426

## Sheet: LipidToxred
	Major axis	Minor axis	micron	micron
D5	267.8	213.5	21.7194	17.3155
D10	324.2	250.5	26.2936	20.3163
D15	347.5	263.5	28.1833	21.3706

## Sheet: ORO
	Major axis	Minor axis	micron	micron
D5	225	152	22.7848	15.3924
D10	323.5	216.5	32.7595	21.9241
D15	363.5	224.5	36.8101	22.7342
