# Supplementary material for: Three-dimensional label-free imaging throughout adipocyte differentiation by stimulated Raman microscopy
Source: PLoS One. 2019 May 21;14(5):e0216811. doi: 10.1371/journal.pone.0216811 (PMC6528968; doi:10.1371/journal.pone.0216811)
Supplement: S4 File — (TXT) [file pone.0216811.s009.txt]

-0.750000	0.092455
-0.749250	0.092386
-0.748499	0.092385
-0.747749	0.092385
-0.746998	0.092384
-0.746248	0.092383
-0.745498	0.092382
-0.744747	0.092381
-0.743997	0.092381
-0.743247	0.092380
-0.742496	0.092379
-0.741746	0.092379
-0.740995	0.092378
-0.740245	0.092377
-0.739495	0.092377
-0.738744	0.092377
-0.737994	0.092376
-0.737244	0.092376
-0.736493	0.092376
-0.735743	0.092375
-0.734992	0.092375
-0.734242	0.092375
-0.733492	0.092375
-0.732741	0.092375
-0.731991	0.092375
-0.731241	0.092375
-0.730490	0.092374
-0.729740	0.092375
-0.728989	0.092375
-0.728239	0.092375
-0.727489	0.092375
-0.726738	0.092375
-0.725988	0.092376
-0.725238	0.092376
-0.724487	0.092376
-0.723737	0.092377
-0.722986	0.092377
-0.722236	0.092378
-0.721486	0.092378
-0.720735	0.092379
-0.719985	0.092379
-0.719235	0.092380
-0.718484	0.092380
-0.717734	0.092381
-0.716983	0.092382
-0.716233	0.092382
-0.715483	0.092383
-0.714732	0.092384
-0.713982	0.092385
-0.713232	0.092386
-0.712481	0.092386
-0.711731	0.092387
-0.710980	0.092388
-0.710230	0.092389
-0.709480	0.092390
-0.708729	0.092391
-0.707979	0.092392
-0.707229	0.092393
-0.706478	0.092394
-0.705728	0.092395
-0.704977	0.092396
-0.704227	0.092397
-0.703477	0.092398
-0.702726	0.092399
-0.701976	0.092400
-0.701226	0.092401
-0.700475	0.092402
-0.699725	0.092403
-0.698974	0.092404
-0.698224	0.092405
-0.697474	0.092406
-0.696723	0.092407
-0.695973	0.092408
-0.695223	0.092409
-0.694472	0.092410
-0.693722	0.092412
-0.692971	0.092413
-0.692221	0.092414
-0.691471	0.092415
-0.690720	0.092416
-0.689970	0.092416
-0.689220	0.092417
-0.688469	0.092419
-0.687719	0.092420
-0.686968	0.092421
-0.686218	0.092421
-0.685468	0.092422
-0.684717	0.092423
-0.683967	0.092424
-0.683217	0.092425
-0.682466	0.092426
-0.681716	0.092427
-0.680965	0.092428
-0.680215	0.092428
-0.679465	0.092429
-0.678714	0.092430
-0.677964	0.092431
-0.677214	0.092431
-0.676463	0.092432
-0.675713	0.092433
-0.674962	0.092434
-0.674212	0.092434
-0.673462	0.092435
-0.672711	0.092435
-0.671961	0.092436
-0.671211	0.092437
-0.670460	0.092437
-0.669710	0.092438
-0.668959	0.092438
-0.668209	0.092438
-0.667459	0.092439
-0.666708	0.092439
-0.665958	0.092440
-0.665208	0.092440
-0.664457	0.092441
-0.663707	0.092441
-0.662956	0.092442
-0.662206	0.092442
-0.661456	0.092442
-0.660705	0.092443
-0.659955	0.092443
-0.659205	0.092443
-0.658454	0.092444
-0.657704	0.092444
-0.656953	0.092444
-0.656203	0.092444
-0.655453	0.092444
-0.654702	0.092444
-0.653952	0.092445
-0.653202	0.092445
-0.652451	0.092445
-0.651701	0.092445
-0.650950	0.092445
-0.650200	0.092446
-0.649450	0.092446
-0.648699	0.092446
-0.647949	0.092446
-0.647199	0.092446
-0.646448	0.092446
-0.645698	0.092446
-0.644947	0.092446
-0.644197	0.092446
-0.643447	0.092446
-0.642696	0.092446
-0.641946	0.092446
-0.641196	0.092446
-0.640445	0.092445
-0.639695	0.092445
-0.638944	0.092445
-0.638194	0.092445
-0.637444	0.092445
-0.636693	0.092445
-0.635943	0.092445
-0.635193	0.092445
-0.634442	0.092445
-0.633692	0.092445
-0.632941	0.092445
-0.632191	0.092445
-0.631441	0.092444
-0.630690	0.092444
-0.629940	0.092444
-0.629190	0.092444
-0.628439	0.092444
-0.627689	0.092444
-0.626938	0.092444
-0.626188	0.092444
-0.625438	0.092444
-0.624687	0.092443
-0.623937	0.092443
-0.623187	0.092443
-0.622436	0.092443
-0.621686	0.092443
-0.620935	0.092443
-0.620185	0.092443
-0.619435	0.092443
-0.618684	0.092443
-0.617934	0.092442
-0.617184	0.092442
-0.616433	0.092442
-0.615683	0.092442
-0.614932	0.092442
-0.614182	0.092442
-0.613432	0.092442
-0.612681	0.092442
-0.611931	0.092442
-0.611181	0.092442
-0.610430	0.092442
-0.609680	0.092442
-0.608929	0.092442
-0.608179	0.092442
-0.607429	0.092442
-0.606678	0.092442
-0.605928	0.092442
-0.605178	0.092442
-0.604427	0.092442
-0.603677	0.092442
-0.602926	0.092442
-0.602176	0.092442
-0.601426	0.092442
-0.600675	0.092442
-0.599925	0.092442
-0.599175	0.092443
-0.598424	0.092442
-0.597674	0.092442
-0.596923	0.092443
-0.596173	0.092443
-0.595423	0.092443
-0.594672	0.092443
-0.593922	0.092443
-0.593172	0.092444
-0.592421	0.092444
-0.591671	0.092444
-0.590920	0.092444
-0.590170	0.092444
-0.589420	0.092445
-0.588669	0.092445
-0.587919	0.092445
-0.587169	0.092445
-0.586418	0.092446
-0.585668	0.092446
-0.584917	0.092446
-0.584167	0.092446
-0.583417	0.092447
-0.582666	0.092447
-0.581916	0.092447
-0.581166	0.092448
-0.580415	0.092448
-0.579665	0.092448
-0.578914	0.092449
-0.578164	0.092449
-0.577414	0.092450
-0.576663	0.092450
-0.575913	0.092450
-0.575163	0.092451
-0.574412	0.092451
-0.573662	0.092452
-0.572911	0.092452
-0.572161	0.092453
-0.571411	0.092453
-0.570660	0.092454
-0.569910	0.092454
-0.569160	0.092455
-0.568409	0.092455
-0.567659	0.092456
-0.566908	0.092456
-0.566158	0.092457
-0.565408	0.092457
-0.564657	0.092458
-0.563907	0.092459
-0.563157	0.092459
-0.562406	0.092460
-0.561656	0.092460
-0.560905	0.092461
-0.560155	0.092462
-0.559405	0.092462
-0.558654	0.092463
-0.557904	0.092463
-0.557154	0.092464
-0.556403	0.092465
-0.555653	0.092465
-0.554902	0.092466
-0.554152	0.092467
-0.553402	0.092467
-0.552651	0.092468
-0.551901	0.092469
-0.551151	0.092469
-0.550400	0.092470
-0.549650	0.092471
-0.548899	0.092471
-0.548149	0.092472
-0.547399	0.092473
-0.546648	0.092473
-0.545898	0.092474
-0.545148	0.092475
-0.544397	0.092476
-0.543647	0.092476
-0.542896	0.092477
-0.542146	0.092478
-0.541396	0.092478
-0.540645	0.092479
-0.539895	0.092480
-0.539145	0.092480
-0.538394	0.092481
-0.537644	0.092482
-0.536893	0.092483
-0.536143	0.092483
-0.535393	0.092484
-0.534642	0.092485
-0.533892	0.092485
-0.533142	0.092486
-0.532391	0.092487
-0.531641	0.092488
-0.530890	0.092489
-0.530140	0.092489
-0.529390	0.092490
-0.528639	0.092491
-0.527889	0.092491
-0.527139	0.092492
-0.526388	0.092493
-0.525638	0.092494
-0.524887	0.092495
-0.524137	0.092495
-0.523387	0.092496
-0.522636	0.092497
-0.521886	0.092497
-0.521136	0.092498
-0.520385	0.092499
-0.519635	0.092500
-0.518884	0.092500
-0.518134	0.092501
-0.517384	0.092502
-0.516633	0.092503
-0.515883	0.092503
-0.515133	0.092504
-0.514382	0.092505
-0.513632	0.092506
-0.512881	0.092506
-0.512131	0.092507
-0.511381	0.092508
-0.510630	0.092508
-0.509880	0.092509
-0.509130	0.092510
-0.508379	0.092511
-0.507629	0.092512
-0.506878	0.092512
-0.506128	0.092513
-0.505378	0.092514
-0.504627	0.092515
-0.503877	0.092515
-0.503127	0.092516
-0.502376	0.092517
-0.501626	0.092517
-0.500875	0.092518
-0.500125	0.092519
-0.499375	0.092519
-0.498624	0.092521
-0.497874	0.092521
-0.497124	0.092522
-0.496373	0.092522
-0.495623	0.092524
-0.494872	0.092524
-0.494122	0.092525
-0.493372	0.092526
-0.492621	0.092526
-0.491871	0.092527
-0.491121	0.092527
-0.490370	0.092528
-0.489620	0.092529
-0.488869	0.092529
-0.488119	0.092530
-0.487369	0.092530
-0.486618	0.092531
-0.485868	0.092532
-0.485118	0.092533
-0.484367	0.092534
-0.483617	0.092533
-0.482866	0.092536
-0.482116	0.092535
-0.481366	0.092536
-0.480615	0.092537
-0.479865	0.092537
-0.479115	0.092539
-0.478364	0.092539
-0.477614	0.092539
-0.476863	0.092540
-0.476113	0.092540
-0.475363	0.092542
-0.474612	0.092542
-0.473862	0.092543
-0.473112	0.092543
-0.472361	0.092544
-0.471611	0.092545
-0.470860	0.092545
-0.470110	0.092547
-0.469360	0.092547
-0.468609	0.092548
-0.467859	0.092548
-0.467109	0.092548
-0.466358	0.092550
-0.465608	0.092550
-0.464857	0.092551
-0.464107	0.092552
-0.463357	0.092551
-0.462606	0.092554
-0.461856	0.092554
-0.461106	0.092555
-0.460355	0.092556
-0.459605	0.092556
-0.458854	0.092557
-0.458104	0.092558
-0.457354	0.092558
-0.456603	0.092559
-0.455853	0.092559
-0.455103	0.092561
-0.454352	0.092561
-0.453602	0.092562
-0.452851	0.092563
-0.452101	0.092564
-0.451351	0.092565
-0.450600	0.092566
-0.449850	0.092567
-0.449100	0.092568
-0.448349	0.092569
-0.447599	0.092569
-0.446848	0.092570
-0.446098	0.092571
-0.445348	0.092573
-0.444597	0.092573
-0.443847	0.092575
-0.443097	0.092576
-0.442346	0.092575
-0.441596	0.092578
-0.440845	0.092579
-0.440095	0.092580
-0.439345	0.092581
-0.438594	0.092582
-0.437844	0.092583
-0.437094	0.092584
-0.436343	0.092584
-0.435593	0.092587
-0.434842	0.092588
-0.434092	0.092588
-0.433342	0.092591
-0.432591	0.092591
-0.431841	0.092592
-0.431091	0.092595
-0.430340	0.092595
-0.429590	0.092596
-0.428839	0.092598
-0.428089	0.092600
-0.427339	0.092601
-0.426588	0.092603
-0.425838	0.092604
-0.425088	0.092606
-0.424337	0.092607
-0.423587	0.092609
-0.422836	0.092610
-0.422086	0.092612
-0.421336	0.092613
-0.420585	0.092615
-0.419835	0.092616
-0.419085	0.092618
-0.418334	0.092621
-0.417584	0.092622
-0.416833	0.092624
-0.416083	0.092626
-0.415333	0.092627
-0.414582	0.092630
-0.413832	0.092632
-0.413082	0.092633
-0.412331	0.092635
-0.411581	0.092638
-0.410830	0.092639
-0.410080	0.092641
-0.409330	0.092644
-0.408579	0.092645
-0.407829	0.092648
-0.407079	0.092650
-0.406328	0.092652
-0.405578	0.092655
-0.404827	0.092657
-0.404077	0.092659
-0.403327	0.092662
-0.402576	0.092664
-0.401826	0.092666
-0.401076	0.092669
-0.400325	0.092672
-0.399575	0.092673
-0.398824	0.092676
-0.398074	0.092679
-0.397324	0.092681
-0.396573	0.092684
-0.395823	0.092687
-0.395073	0.092689
-0.394322	0.092692
-0.393572	0.092696
-0.392821	0.092698
-0.392071	0.092700
-0.391321	0.092704
-0.390570	0.092706
-0.389820	0.092709
-0.389070	0.092713
-0.388319	0.092715
-0.387569	0.092718
-0.386818	0.092722
-0.386068	0.092725
-0.385318	0.092727
-0.384567	0.092731
-0.383817	0.092734
-0.383067	0.092737
-0.382316	0.092740
-0.381566	0.092744
-0.380815	0.092747
-0.380065	0.092750
-0.379315	0.092754
-0.378564	0.092758
-0.377814	0.092761
-0.377064	0.092764
-0.376313	0.092768
-0.375563	0.092771
-0.374812	0.092775
-0.374062	0.092779
-0.373312	0.092783
-0.372561	0.092786
-0.371811	0.092791
-0.371061	0.092794
-0.370310	0.092797
-0.369560	0.092801
-0.368809	0.092805
-0.368059	0.092809
-0.367309	0.092813
-0.366558	0.092818
-0.365808	0.092821
-0.365058	0.092825
-0.364307	0.092830
-0.363557	0.092834
-0.362806	0.092838
-0.362056	0.092842
-0.361306	0.092847
-0.360555	0.092850
-0.359805	0.092854
-0.359055	0.092859
-0.358304	0.092864
-0.357554	0.092868
-0.356803	0.092873
-0.356053	0.092877
-0.355303	0.092881
-0.354552	0.092885
-0.353802	0.092891
-0.353052	0.092895
-0.352301	0.092899
-0.351551	0.092904
-0.350800	0.092910
-0.350050	0.092914
-0.349300	0.092918
-0.348549	0.092924
-0.347799	0.092929
-0.347049	0.092933
-0.346298	0.092938
-0.345548	0.092944
-0.344797	0.092948
-0.344047	0.092953
-0.343297	0.092958
-0.342546	0.092963
-0.341796	0.092968
-0.341046	0.092974
-0.340295	0.092979
-0.339545	0.092984
-0.338794	0.092989
-0.338044	0.092994
-0.337294	0.093000
-0.336543	0.093005
-0.335793	0.093010
-0.335043	0.093016
-0.334292	0.093021
-0.333542	0.093026
-0.332791	0.093032
-0.332041	0.093037
-0.331291	0.093043
-0.330540	0.093048
-0.329790	0.093054
-0.329040	0.093060
-0.328289	0.093065
-0.327539	0.093070
-0.326788	0.093077
-0.326038	0.093082
-0.325288	0.093087
-0.324537	0.093093
-0.323787	0.093099
-0.323037	0.093105
-0.322286	0.093110
-0.321536	0.093116
-0.320785	0.093122
-0.320035	0.093128
-0.319285	0.093133
-0.318534	0.093140
-0.317784	0.093146
-0.317034	0.093152
-0.316283	0.093157
-0.315533	0.093164
-0.314782	0.093169
-0.314032	0.093176
-0.313282	0.093181
-0.312531	0.093188
-0.311781	0.093194
-0.311031	0.093200
-0.310280	0.093205
-0.309530	0.093213
-0.308779	0.093218
-0.308029	0.093225
-0.307279	0.093231
-0.306528	0.093237
-0.305778	0.093244
-0.305028	0.093250
-0.304277	0.093256
-0.303527	0.093263
-0.302776	0.093269
-0.302026	0.093275
-0.301276	0.093282
-0.300525	0.093288
-0.299775	0.093295
-0.299025	0.093300
-0.298274	0.093307
-0.297524	0.093314
-0.296773	0.093320
-0.296023	0.093327
-0.295273	0.093333
-0.294522	0.093340
-0.293772	0.093347
-0.293022	0.093353
-0.292271	0.093360
-0.291521	0.093367
-0.290770	0.093373
-0.290020	0.093380
-0.289270	0.093386
-0.288519	0.093393
-0.287769	0.093400
-0.287019	0.093407
-0.286268	0.093413
-0.285518	0.093421
-0.284767	0.093427
-0.284017	0.093434
-0.283267	0.093441
-0.282516	0.093448
-0.281766	0.093454
-0.281016	0.093462
-0.280265	0.093468
-0.279515	0.093475
-0.278764	0.093482
-0.278014	0.093490
-0.277264	0.093496
-0.276513	0.093504
-0.275763	0.093511
-0.275013	0.093517
-0.274262	0.093525
-0.273512	0.093531
-0.272761	0.093539
-0.272011	0.093546
-0.271261	0.093554
-0.270510	0.093560
-0.269760	0.093568
-0.269010	0.093576
-0.268259	0.093583
-0.267509	0.093590
-0.266758	0.093596
-0.266008	0.093605
-0.265258	0.093612
-0.264507	0.093619
-0.263757	0.093626
-0.263007	0.093634
-0.262256	0.093642
-0.261506	0.093650
-0.260755	0.093656
-0.260005	0.093664
-0.259255	0.093672
-0.258504	0.093680
-0.257754	0.093687
-0.257004	0.093694
-0.256253	0.093702
-0.255503	0.093711
-0.254752	0.093718
-0.254002	0.093725
-0.253252	0.093732
-0.252501	0.093742
-0.251751	0.093750
-0.251001	0.093757
-0.250250	0.093764
-0.249500	0.093772
-0.248749	0.093782
-0.247999	0.093789
-0.247249	0.093797
-0.246498	0.093804
-0.245748	0.093813
-0.244997	0.093822
-0.244247	0.093829
-0.243497	0.093837
-0.242746	0.093845
-0.241996	0.093855
-0.241246	0.093863
-0.240495	0.093871
-0.239745	0.093879
-0.238994	0.093888
-0.238244	0.093897
-0.237494	0.093905
-0.236743	0.093912
-0.235993	0.093921
-0.235243	0.093930
-0.234492	0.093939
-0.233742	0.093948
-0.232991	0.093956
-0.232241	0.093965
-0.231491	0.093973
-0.230740	0.093982
-0.229990	0.093991
-0.229240	0.093999
-0.228489	0.094009
-0.227739	0.094017
-0.226988	0.094027
-0.226238	0.094035
-0.225488	0.094045
-0.224737	0.094055
-0.223987	0.094063
-0.223237	0.094072
-0.222486	0.094080
-0.221736	0.094091
-0.220985	0.094100
-0.220235	0.094109
-0.219485	0.094119
-0.218734	0.094127
-0.217984	0.094137
-0.217234	0.094147
-0.216483	0.094157
-0.215733	0.094166
-0.214982	0.094175
-0.214232	0.094185
-0.213482	0.094195
-0.212731	0.094205
-0.211981	0.094215
-0.211231	0.094224
-0.210480	0.094234
-0.209730	0.094245
-0.208979	0.094254
-0.208229	0.094265
-0.207479	0.094274
-0.206728	0.094284
-0.205978	0.094295
-0.205228	0.094304
-0.204477	0.094315
-0.203727	0.094325
-0.202976	0.094335
-0.202226	0.094346
-0.201476	0.094355
-0.200725	0.094367
-0.199975	0.094377
-0.199225	0.094388
-0.198474	0.094397
-0.197724	0.094408
-0.196973	0.094419
-0.196223	0.094430
-0.195473	0.094441
-0.194722	0.094450
-0.193972	0.094462
-0.193222	0.094473
-0.192471	0.094485
-0.191721	0.094494
-0.190970	0.094505
-0.190220	0.094517
-0.189470	0.094528
-0.188719	0.094539
-0.187969	0.094550
-0.187219	0.094561
-0.186468	0.094573
-0.185718	0.094584
-0.184967	0.094595
-0.184217	0.094608
-0.183467	0.094618
-0.182716	0.094630
-0.181966	0.094641
-0.181216	0.094653
-0.180465	0.094665
-0.179715	0.094676
-0.178964	0.094688
-0.178214	0.094698
-0.177464	0.094712
-0.176713	0.094723
-0.175963	0.094735
-0.175213	0.094746
-0.174462	0.094758
-0.173712	0.094771
-0.172961	0.094783
-0.172211	0.094795
-0.171461	0.094806
-0.170710	0.094818
-0.169960	0.094830
-0.169210	0.094843
-0.168459	0.094856
-0.167709	0.094867
-0.166958	0.094878
-0.166208	0.094891
-0.165458	0.094904
-0.164707	0.094918
-0.163957	0.094929
-0.163207	0.094940
-0.162456	0.094952
-0.161706	0.094966
-0.160955	0.094979
-0.160205	0.094992
-0.159455	0.095004
-0.158704	0.095016
-0.157954	0.095030
-0.157204	0.095042
-0.156453	0.095055
-0.155703	0.095068
-0.154952	0.095080
-0.154202	0.095093
-0.153452	0.095105
-0.152701	0.095120
-0.151951	0.095132
-0.151201	0.095144
-0.150450	0.095157
-0.149700	0.095171
-0.148949	0.095183
-0.148199	0.095196
-0.147449	0.095210
-0.146698	0.095222
-0.145948	0.095235
-0.145198	0.095249
-0.144447	0.095262
-0.143697	0.095274
-0.142946	0.095287
-0.142196	0.095302
-0.141446	0.095313
-0.140695	0.095327
-0.139945	0.095341
-0.139195	0.095353
-0.138444	0.095366
-0.137694	0.095380
-0.136943	0.095392
-0.136193	0.095407
-0.135443	0.095419
-0.134692	0.095432
-0.133942	0.095444
-0.133192	0.095459
-0.132441	0.095472
-0.131691	0.095486
-0.130940	0.095498
-0.130190	0.095510
-0.129440	0.095524
-0.128689	0.095538
-0.127939	0.095552
-0.127189	0.095566
-0.126438	0.095578
-0.125688	0.095589
-0.124937	0.095603
-0.124187	0.095617
-0.123437	0.095631
-0.122686	0.095644
-0.121936	0.095657
-0.121186	0.095670
-0.120435	0.095682
-0.119685	0.095696
-0.118934	0.095710
-0.118184	0.095724
-0.117434	0.095736
-0.116683	0.095748
-0.115933	0.095762
-0.115183	0.095775
-0.114432	0.095788
-0.113682	0.095800
-0.112931	0.095814
-0.112181	0.095827
-0.111431	0.095839
-0.110680	0.095852
-0.109930	0.095865
-0.109180	0.095877
-0.108429	0.095890
-0.107679	0.095904
-0.106928	0.095916
-0.106178	0.095929
-0.105428	0.095942
-0.104677	0.095953
-0.103927	0.095966
-0.103177	0.095979
-0.102426	0.095992
-0.101676	0.096005
-0.100925	0.096017
-0.100175	0.096028
-0.099425	0.096040
-0.098674	0.096054
-0.097924	0.096067
-0.097174	0.096079
-0.096423	0.096092
-0.095673	0.096103
-0.094922	0.096114
-0.094172	0.096128
-0.093422	0.096140
-0.092671	0.096153
-0.091921	0.096164
-0.091171	0.096176
-0.090420	0.096187
-0.089670	0.096199
-0.088919	0.096212
-0.088169	0.096224
-0.087419	0.096236
-0.086668	0.096247
-0.085918	0.096257
-0.085168	0.096269
-0.084417	0.096282
-0.083667	0.096294
-0.082916	0.096304
-0.082166	0.096316
-0.081416	0.096326
-0.080665	0.096337
-0.079915	0.096350
-0.079165	0.096361
-0.078414	0.096371
-0.077664	0.096383
-0.076913	0.096393
-0.076163	0.096403
-0.075413	0.096415
-0.074662	0.096425
-0.073912	0.096437
-0.073162	0.096447
-0.072411	0.096457
-0.071661	0.096467
-0.070910	0.096477
-0.070160	0.096490
-0.069410	0.096499
-0.068659	0.096509
-0.067909	0.096518
-0.067159	0.096528
-0.066408	0.096538
-0.065658	0.096549
-0.064907	0.096560
-0.064157	0.096569
-0.063407	0.096577
-0.062656	0.096587
-0.061906	0.096597
-0.061156	0.096608
-0.060405	0.096617
-0.059655	0.096626
-0.058904	0.096634
-0.058154	0.096643
-0.057404	0.096652
-0.056653	0.096662
-0.055903	0.096671
-0.055153	0.096679
-0.054402	0.096688
-0.053652	0.096696
-0.052901	0.096704
-0.052151	0.096714
-0.051401	0.096722
-0.050650	0.096730
-0.049900	0.096738
-0.049150	0.096745
-0.048399	0.096754
-0.047649	0.096763
-0.046898	0.096770
-0.046148	0.096777
-0.045398	0.096784
-0.044647	0.096792
-0.043897	0.096799
-0.043147	0.096808
-0.042396	0.096815
-0.041646	0.096821
-0.040895	0.096829
-0.040145	0.096835
-0.039395	0.096842
-0.038644	0.096850
-0.037894	0.096856
-0.037144	0.096862
-0.036393	0.096868
-0.035643	0.096876
-0.034892	0.096881
-0.034142	0.096887
-0.033392	0.096894
-0.032641	0.096899
-0.031891	0.096905
-0.031141	0.096911
-0.030390	0.096917
-0.029640	0.096922
-0.028889	0.096928
-0.028139	0.096933
-0.027389	0.096938
-0.026638	0.096942
-0.025888	0.096948
-0.025138	0.096953
-0.024387	0.096958
-0.023637	0.096962
-0.022886	0.096966
-0.022136	0.096971
-0.021386	0.096975
-0.020635	0.096980
-0.019885	0.096984
-0.019135	0.096988
-0.018384	0.096992
-0.017634	0.096996
-0.016883	0.096999
-0.016133	0.097002
-0.015383	0.097006
-0.014632	0.097010
-0.013882	0.097013
-0.013132	0.097016
-0.012381	0.097019
-0.011631	0.097022
-0.010880	0.097025
-0.010130	0.097027
-0.009380	0.097030
-0.008629	0.097033
-0.007879	0.097035
-0.007129	0.097037
-0.006378	0.097039
-0.005628	0.097041
-0.004877	0.097043
-0.004127	0.097045
-0.003377	0.097046
-0.002626	0.097048
-0.001876	0.097049
-0.001126	0.097050
-0.000375	0.097052
0.000375	0.097053
0.001126	0.097054
0.001876	0.097055
0.002626	0.097055
0.003377	0.097056
0.004127	0.097057
0.004877	0.097057
0.005628	0.097057
0.006378	0.097058
0.007129	0.097058
0.007879	0.097058
0.008629	0.097057
0.009380	0.097057
0.010130	0.097057
0.010880	0.097056
0.011631	0.097055
0.012381	0.097055
0.013132	0.097054
0.013882	0.097053
0.014632	0.097052
0.015383	0.097050
0.016133	0.097049
0.016883	0.097048
0.017634	0.097046
0.018384	0.097045
0.019135	0.097043
0.019885	0.097041
0.020635	0.097039
0.021386	0.097036
0.022136	0.097034
0.022886	0.097032
0.023637	0.097029
0.024387	0.097027
0.025138	0.097024
0.025888	0.097021
0.026638	0.097018
0.027389	0.097016
0.028139	0.097012
0.028889	0.097009
0.029640	0.097005
0.030390	0.097001
0.031141	0.096998
0.031891	0.096994
0.032641	0.096991
0.033392	0.096987
0.034142	0.096982
0.034892	0.096978
0.035643	0.096973
0.036393	0.096969
0.037144	0.096965
0.037894	0.096961
0.038644	0.096956
0.039395	0.096950
0.040145	0.096945
0.040895	0.096940
0.041646	0.096935
0.042396	0.096930
0.043147	0.096925
0.043897	0.096918
0.044647	0.096912
0.045398	0.096907
0.046148	0.096901
0.046898	0.096895
0.047649	0.096890
0.048399	0.096883
0.049150	0.096876
0.049900	0.096869
0.050650	0.096863
0.051401	0.096857
0.052151	0.096851
0.052901	0.096843
0.053652	0.096836
0.054402	0.096828
0.055153	0.096821
0.055903	0.096814
0.056653	0.096807
0.057404	0.096800
0.058154	0.096792
0.058904	0.096783
0.059655	0.096775
0.060405	0.096768
0.061156	0.096760
0.061906	0.096752
0.062656	0.096743
0.063407	0.096735
0.064157	0.096726
0.064907	0.096717
0.065658	0.096709
0.066408	0.096700
0.067159	0.096691
0.067909	0.096682
0.068659	0.096673
0.069410	0.096664
0.070160	0.096655
0.070910	0.096645
0.071661	0.096635
0.072411	0.096626
0.073162	0.096617
0.073912	0.096607
0.074662	0.096596
0.075413	0.096586
0.076163	0.096575
0.076913	0.096566
0.077664	0.096556
0.078414	0.096546
0.079165	0.096535
0.079915	0.096524
0.080665	0.096513
0.081416	0.096503
0.082166	0.096493
0.082916	0.096481
0.083667	0.096471
0.084417	0.096458
0.085168	0.096447
0.085918	0.096437
0.086668	0.096427
0.087419	0.096414
0.088169	0.096402
0.088919	0.096390
0.089670	0.096378
0.090420	0.096368
0.091171	0.096356
0.091921	0.096344
0.092671	0.096331
0.093422	0.096319
0.094172	0.096306
0.094922	0.096295
0.095673	0.096283
0.096423	0.096271
0.097174	0.096257
0.097924	0.096244
0.098674	0.096232
0.099425	0.096221
0.100175	0.096207
0.100925	0.096195
0.101676	0.096181
0.102426	0.096168
0.103177	0.096155
0.103927	0.096143
0.104677	0.096130
0.105428	0.096117
0.106178	0.096103
0.106928	0.096089
0.107679	0.096076
0.108429	0.096062
0.109180	0.096049
0.109930	0.096036
0.110680	0.096021
0.111431	0.096007
0.112181	0.095995
0.112931	0.095980
0.113682	0.095966
0.114432	0.095954
0.115183	0.095939
0.115933	0.095924
0.116683	0.095911
0.117434	0.095897
0.118184	0.095882
0.118934	0.095869
0.119685	0.095854
0.120435	0.095840
0.121186	0.095825
0.121936	0.095811
0.122686	0.095796
0.123437	0.095782
0.124187	0.095769
0.124937	0.095754
0.125688	0.095741
0.126438	0.095724
0.127189	0.095709
0.127939	0.095695
0.128689	0.095681
0.129440	0.095668
0.130190	0.095653
0.130940	0.095636
0.131691	0.095621
0.132441	0.095606
0.133192	0.095594
0.133942	0.095579
0.134692	0.095564
0.135443	0.095548
0.136193	0.095531
0.136943	0.095518
0.137694	0.095505
0.138444	0.095491
0.139195	0.095474
0.139945	0.095460
0.140695	0.095442
0.141446	0.095428
0.142196	0.095414
0.142946	0.095401
0.143697	0.095383
0.144447	0.095369
0.145198	0.095352
0.145948	0.095338
0.146698	0.095324
0.147449	0.095310
0.148199	0.095294
0.148949	0.095278
0.149700	0.095263
0.150450	0.095248
0.151201	0.095235
0.151951	0.095219
0.152701	0.095205
0.153452	0.095188
0.154202	0.095172
0.154952	0.095158
0.155703	0.095144
0.156453	0.095128
0.157204	0.095114
0.157954	0.095100
0.158704	0.095083
0.159455	0.095068
0.160205	0.095054
0.160955	0.095039
0.161706	0.095024
0.162456	0.095008
0.163207	0.094994
0.163957	0.094979
0.164707	0.094965
0.165458	0.094950
0.166208	0.094936
0.166958	0.094919
0.167709	0.094904
0.168459	0.094891
0.169210	0.094877
0.169960	0.094863
0.170710	0.094848
0.171461	0.094831
0.172211	0.094817
0.172961	0.094805
0.173712	0.094790
0.174462	0.094776
0.175213	0.094760
0.175963	0.094744
0.176713	0.094732
0.177464	0.094719
0.178214	0.094704
0.178964	0.094689
0.179715	0.094675
0.180465	0.094661
0.181216	0.094648
0.181966	0.094634
0.182716	0.094619
0.183467	0.094605
0.184217	0.094592
0.184967	0.094579
0.185718	0.094565
0.186468	0.094550
0.187219	0.094537
0.187969	0.094524
0.188719	0.094510
0.189470	0.094496
0.190220	0.094483
0.190970	0.094470
0.191721	0.094457
0.192471	0.094443
0.193222	0.094430
0.193972	0.094417
0.194722	0.094405
0.195473	0.094392
0.196223	0.094378
0.196973	0.094365
0.197724	0.094352
0.198474	0.094340
0.199225	0.094328
0.199975	0.094315
0.200725	0.094301
0.201476	0.094290
0.202226	0.094277
0.202976	0.094266
0.203727	0.094252
0.204477	0.094239
0.205228	0.094227
0.205978	0.094215
0.206728	0.094205
0.207479	0.094192
0.208229	0.094179
0.208979	0.094167
0.209730	0.094156
0.210480	0.094145
0.211231	0.094132
0.211981	0.094121
0.212731	0.094109
0.213482	0.094098
0.214232	0.094088
0.214982	0.094076
0.215733	0.094065
0.216483	0.094054
0.217234	0.094043
0.217984	0.094032
0.218734	0.094021
0.219485	0.094010
0.220235	0.093999
0.220985	0.093988
0.221736	0.093978
0.222486	0.093967
0.223237	0.093956
0.223987	0.093947
0.224737	0.093937
0.225488	0.093926
0.226238	0.093916
0.226988	0.093905
0.227739	0.093896
0.228489	0.093885
0.229240	0.093875
0.229990	0.093866
0.230740	0.093857
0.231491	0.093847
0.232241	0.093836
0.232991	0.093827
0.233742	0.093818
0.234492	0.093809
0.235243	0.093799
0.235993	0.093790
0.236743	0.093781
0.237494	0.093772
0.238244	0.093764
0.238994	0.093754
0.239745	0.093745
0.240495	0.093737
0.241246	0.093728
0.241996	0.093720
0.242746	0.093711
0.243497	0.093702
0.244247	0.093694
0.244997	0.093686
0.245748	0.093678
0.246498	0.093669
0.247249	0.093661
0.247999	0.093653
0.248749	0.093645
0.249500	0.093638
0.250250	0.093629
0.251001	0.093622
0.251751	0.093614
0.252501	0.093607
0.253252	0.093598
0.254002	0.093591
0.254752	0.093583
0.255503	0.093577
0.256253	0.093569
0.257004	0.093562
0.257754	0.093554
0.258504	0.093547
0.259255	0.093540
0.260005	0.093533
0.260755	0.093526
0.261506	0.093519
0.262256	0.093513
0.263007	0.093506
0.263757	0.093499
0.264507	0.093492
0.265258	0.093486
0.266008	0.093479
0.266758	0.093472
0.267509	0.093466
0.268259	0.093460
0.269010	0.093454
0.269760	0.093447
0.270510	0.093441
0.271261	0.093435
0.272011	0.093429
0.272761	0.093423
0.273512	0.093416
0.274262	0.093410
0.275013	0.093404
0.275763	0.093398
0.276513	0.093392
0.277264	0.093387
0.278014	0.093381
0.278764	0.093376
0.279515	0.093370
0.280265	0.093365
0.281016	0.093359
0.281766	0.093354
0.282516	0.093348
0.283267	0.093342
0.284017	0.093338
0.284767	0.093332
0.285518	0.093326
0.286268	0.093321
0.287019	0.093316
0.287769	0.093311
0.288519	0.093306
0.289270	0.093300
0.290020	0.093296
0.290770	0.093291
0.291521	0.093286
0.292271	0.093281
0.293022	0.093276
0.293772	0.093271
0.294522	0.093266
0.295273	0.093261
0.296023	0.093256
0.296773	0.093252
0.297524	0.093247
0.298274	0.093243
0.299025	0.093237
0.299775	0.093233
0.300525	0.093228
0.301276	0.093224
0.302026	0.093219
0.302776	0.093215
0.303527	0.093210
0.304277	0.093207
0.305028	0.093202
0.305778	0.093197
0.306528	0.093193
0.307279	0.093189
0.308029	0.093184
0.308779	0.093179
0.309530	0.093175
0.310280	0.093172
0.311031	0.093167
0.311781	0.093162
0.312531	0.093159
0.313282	0.093155
0.314032	0.093151
0.314782	0.093145
0.315533	0.093142
0.316283	0.093139
0.317034	0.093135
0.317784	0.093129
0.318534	0.093126
0.319285	0.093122
0.320035	0.093118
0.320785	0.093113
0.321536	0.093110
0.322286	0.093106
0.323037	0.093102
0.323787	0.093097
0.324537	0.093094
0.325288	0.093091
0.326038	0.093086
0.326788	0.093082
0.327539	0.093078
0.328289	0.093075
0.329040	0.093071
0.329790	0.093066
0.330540	0.093063
0.331291	0.093060
0.332041	0.093055
0.332791	0.093051
0.333542	0.093048
0.334292	0.093045
0.335043	0.093041
0.335793	0.093036
0.336543	0.093033
0.337294	0.093030
0.338044	0.093025
0.338794	0.093022
0.339545	0.093018
0.340295	0.093015
0.341046	0.093010
0.341796	0.093007
0.342546	0.093004
0.343297	0.093000
0.344047	0.092996
0.344797	0.092993
0.345548	0.092989
0.346298	0.092986
0.347049	0.092981
0.347799	0.092979
0.348549	0.092975
0.349300	0.092971
0.350050	0.092967
0.350800	0.092965
0.351551	0.092961
0.352301	0.092957
0.353052	0.092954
0.353802	0.092950
0.354552	0.092947
0.355303	0.092943
0.356053	0.092940
0.356803	0.092936
0.357554	0.092933
0.358304	0.092929
0.359055	0.092926
0.359805	0.092922
0.360555	0.092920
0.361306	0.092916
0.362056	0.092912
0.362806	0.092909
0.363557	0.092905
0.364307	0.092902
0.365058	0.092899
0.365808	0.092895
0.366558	0.092892
0.367309	0.092889
0.368059	0.092885
0.368809	0.092882
0.369560	0.092879
0.370310	0.092875
0.371061	0.092872
0.371811	0.092869
0.372561	0.092866
0.373312	0.092862
0.374062	0.092859
0.374812	0.092856
0.375563	0.092852
0.376313	0.092850
0.377064	0.092846
0.377814	0.092843
0.378564	0.092840
0.379315	0.092837
0.380065	0.092833
0.380815	0.092830
0.381566	0.092828
0.382316	0.092824
0.383067	0.092821
0.383817	0.092818
0.384567	0.092815
0.385318	0.092812
0.386068	0.092809
0.386818	0.092806
0.387569	0.092803
0.388319	0.092800
0.389070	0.092797
0.389820	0.092794
0.390570	0.092791
0.391321	0.092788
0.392071	0.092785
0.392821	0.092782
0.393572	0.092779
0.394322	0.092777
0.395073	0.092774
0.395823	0.092771
0.396573	0.092768
0.397324	0.092766
0.398074	0.092763
0.398824	0.092760
0.399575	0.092757
0.400325	0.092754
0.401076	0.092752
0.401826	0.092749
0.402576	0.092747
0.403327	0.092744
0.404077	0.092741
0.404827	0.092739
0.405578	0.092736
0.406328	0.092734
0.407079	0.092731
0.407829	0.092728
0.408579	0.092726
0.409330	0.092723
0.410080	0.092721
0.410830	0.092719
0.411581	0.092716
0.412331	0.092714
0.413082	0.092711
0.413832	0.092709
0.414582	0.092707
0.415333	0.092704
0.416083	0.092702
0.416833	0.092700
0.417584	0.092698
0.418334	0.092695
0.419085	0.092693
0.419835	0.092691
0.420585	0.092689
0.421336	0.092687
0.422086	0.092685
0.422836	0.092683
0.423587	0.092681
0.424337	0.092678
0.425088	0.092677
0.425838	0.092675
0.426588	0.092672
0.427339	0.092671
0.428089	0.092669
0.428839	0.092667
0.429590	0.092665
0.430340	0.092663
0.431091	0.092661
0.431841	0.092660
0.432591	0.092658
0.433342	0.092656
0.434092	0.092654
0.434842	0.092653
0.435593	0.092651
0.436343	0.092649
0.437094	0.092648
0.437844	0.092646
0.438594	0.092645
0.439345	0.092643
0.440095	0.092641
0.440845	0.092640
0.441596	0.092639
0.442346	0.092637
0.443097	0.092636
0.443847	0.092634
0.444597	0.092633
0.445348	0.092632
0.446098	0.092630
0.446848	0.092629
0.447599	0.092628
0.448349	0.092626
0.449100	0.092626
0.449850	0.092624
0.450600	0.092623
0.451351	0.092622
0.452101	0.092620
0.452851	0.092620
0.453602	0.092619
0.454352	0.092617
0.455103	0.092617
0.455853	0.092615
0.456603	0.092614
0.457354	0.092614
0.458104	0.092612
0.458854	0.092612
0.459605	0.092611
0.460355	0.092610
0.461106	0.092609
0.461856	0.092608
0.462606	0.092607
0.463357	0.092606
0.464107	0.092606
0.464857	0.092605
0.465608	0.092604
0.466358	0.092603
0.467109	0.092603
0.467859	0.092602
0.468609	0.092602
0.469360	0.092601
0.470110	0.092600
0.470860	0.092600
0.471611	0.092599
0.472361	0.092600
0.473112	0.092598
0.473862	0.092597
0.474612	0.092597
0.475363	0.092596
0.476113	0.092597
0.476863	0.092596
0.477614	0.092595
0.478364	0.092595
0.479115	0.092595
0.479865	0.092594
0.480615	0.092594
0.481366	0.092594
0.482116	0.092592
0.482866	0.092594
0.483617	0.092592
0.484367	0.092593
0.485118	0.092592
0.485868	0.092591
0.486618	0.092593
0.487369	0.092591
0.488119	0.092592
0.488869	0.092590
0.489620	0.092591
0.490370	0.092590
0.491121	0.092590
0.491871	0.092591
0.492621	0.092590
0.493372	0.092591
0.494122	0.092589
0.494872	0.092590
0.495623	0.092589
0.496373	0.092590
0.497124	0.092591
0.497874	0.092589
0.498624	0.092591
0.499375	0.092589
0.500125	0.092590
0.500875	0.092588
0.501626	0.092589
0.502376	0.092589
0.503127	0.092589
0.503877	0.092589
0.504627	0.092589
0.505378	0.092589
0.506128	0.092589
0.506878	0.092589
0.507629	0.092589
0.508379	0.092590
0.509130	0.092590
0.509880	0.092590
0.510630	0.092590
0.511381	0.092590
0.512131	0.092589
0.512881	0.092589
0.513632	0.092590
0.514382	0.092589
0.515133	0.092590
0.515883	0.092588
0.516633	0.092589
0.517384	0.092588
0.518134	0.092590
0.518884	0.092588
0.519635	0.092590
0.520385	0.092589
0.521136	0.092590
0.521886	0.092589
0.522636	0.092590
0.523387	0.092589
0.524137	0.092590
0.524887	0.092589
0.525638	0.092590
0.526388	0.092589
0.527139	0.092590
0.527889	0.092589
0.528639	0.092589
0.529390	0.092589
0.530140	0.092589
0.530890	0.092589
0.531641	0.092588
0.532391	0.092589
0.533142	0.092588
0.533892	0.092588
0.534642	0.092589
0.535393	0.092588
0.536143	0.092588
0.536893	0.092588
0.537644	0.092587
0.538394	0.092587
0.539145	0.092587
0.539895	0.092587
0.540645	0.092587
0.541396	0.092587
0.542146	0.092587
0.542896	0.092586
0.543647	0.092586
0.544397	0.092586
0.545148	0.092586
0.545898	0.092586
0.546648	0.092585
0.547399	0.092586
0.548149	0.092585
0.548899	0.092585
0.549650	0.092584
0.550400	0.092584
0.551151	0.092583
0.551901	0.092583
0.552651	0.092583
0.553402	0.092582
0.554152	0.092582
0.554902	0.092582
0.555653	0.092581
0.556403	0.092581
0.557154	0.092580
0.557904	0.092579
0.558654	0.092580
0.559405	0.092579
0.560155	0.092578
0.560905	0.092578
0.561656	0.092577
0.562406	0.092576
0.563157	0.092576
0.563907	0.092575
0.564657	0.092575
0.565408	0.092574
0.566158	0.092574
0.566908	0.092573
0.567659	0.092572
0.568409	0.092572
0.569160	0.092571
0.569910	0.092570
0.570660	0.092570
0.571411	0.092569
0.572161	0.092569
0.572911	0.092567
0.573662	0.092567
0.574412	0.092566
0.575163	0.092565
0.575913	0.092564
0.576663	0.092563
0.577414	0.092563
0.578164	0.092562
0.578914	0.092561
0.579665	0.092560
0.580415	0.092559
0.581166	0.092558
0.581916	0.092557
0.582666	0.092556
0.583417	0.092555
0.584167	0.092554
0.584917	0.092553
0.585668	0.092552
0.586418	0.092551
0.587169	0.092550
0.587919	0.092549
0.588669	0.092548
0.589420	0.092547
0.590170	0.092546
0.590920	0.092545
0.591671	0.092544
0.592421	0.092543
0.593172	0.092542
0.593922	0.092541
0.594672	0.092540
0.595423	0.092539
0.596173	0.092538
0.596923	0.092537
0.597674	0.092536
0.598424	0.092535
0.599175	0.092534
0.599925	0.092533
0.600675	0.092532
0.601426	0.092531
0.602176	0.092530
0.602926	0.092528
0.603677	0.092527
0.604427	0.092526
0.605178	0.092525
0.605928	0.092524
0.606678	0.092523
0.607429	0.092522
0.608179	0.092521
0.608929	0.092520
0.609680	0.092519
0.610430	0.092518
0.611181	0.092517
0.611931	0.092516
0.612681	0.092515
0.613432	0.092514
0.614182	0.092513
0.614932	0.092512
0.615683	0.092512
0.616433	0.092511
0.617184	0.092510
0.617934	0.092509
0.618684	0.092508
0.619435	0.092507
0.620185	0.092506
0.620935	0.092506
0.621686	0.092505
0.622436	0.092504
0.623187	0.092503
0.623937	0.092503
0.624687	0.092502
0.625438	0.092501
0.626188	0.092501
0.626938	0.092500
0.627689	0.092499
0.628439	0.092499
0.629190	0.092498
0.629940	0.092498
0.630690	0.092497
0.631441	0.092496
0.632191	0.092496
0.632941	0.092496
0.633692	0.092495
0.634442	0.092495
0.635193	0.092494
0.635943	0.092494
0.636693	0.092494
0.637444	0.092494
0.638194	0.092493
0.638944	0.092493
0.639695	0.092493
0.640445	0.092493
0.641196	0.092493
0.641946	0.092492
0.642696	0.092492
0.643447	0.092493
0.644197	0.092492
0.644947	0.092492
0.645698	0.092492
0.646448	0.092493
0.647199	0.092493
0.647949	0.092493
0.648699	0.092493
0.649450	0.092493
0.650200	0.092493
0.650950	0.092494
0.651701	0.092494
0.652451	0.092494
0.653202	0.092494
0.653952	0.092495
0.654702	0.092495
0.655453	0.092496
0.656203	0.092496
0.656953	0.092497
0.657704	0.092497
0.658454	0.092498
0.659205	0.092498
0.659955	0.092499
0.660705	0.092499
0.661456	0.092500
0.662206	0.092501
0.662956	0.092501
0.663707	0.092502
0.664457	0.092502
0.665208	0.092503
0.665958	0.092504
0.666708	0.092505
0.667459	0.092505
0.668209	0.092506
0.668959	0.092507
0.669710	0.092508
0.670460	0.092509
0.671211	0.092509
0.671961	0.092510
0.672711	0.092511
0.673462	0.092512
0.674212	0.092513
0.674962	0.092514
0.675713	0.092514
0.676463	0.092515
0.677214	0.092516
0.677964	0.092517
0.678714	0.092518
0.679465	0.092519
0.680215	0.092520
0.680965	0.092521
0.681716	0.092522
0.682466	0.092523
0.683217	0.092523
0.683967	0.092524
0.684717	0.092525
0.685468	0.092526
0.686218	0.092526
0.686968	0.092527
0.687719	0.092528
0.688469	0.092528
0.689220	0.092529
0.689970	0.092530
0.690720	0.092531
0.691471	0.092531
0.692221	0.092532
0.692971	0.092532
0.693722	0.092533
0.694472	0.092534
0.695223	0.092534
0.695973	0.092534
0.696723	0.092535
0.697474	0.092535
0.698224	0.092536
0.698974	0.092536
0.699725	0.092536
0.700475	0.092537
0.701226	0.092537
0.701976	0.092537
0.702726	0.092537
0.703477	0.092537
0.704227	0.092537
0.704977	0.092537
0.705728	0.092537
0.706478	0.092537
0.707229	0.092537
0.707979	0.092537
0.708729	0.092537
0.709480	0.092537
0.710230	0.092537
0.710980	0.092536
0.711731	0.092536
0.712481	0.092535
0.713232	0.092535
0.713982	0.092534
0.714732	0.092534
0.715483	0.092534
0.716233	0.092533
0.716983	0.092532
0.717734	0.092532
0.718484	0.092531
0.719235	0.092530
0.719985	0.092529
0.720735	0.092528
0.721486	0.092527
0.722236	0.092527
0.722986	0.092526
0.723737	0.092524
0.724487	0.092524
0.725238	0.092522
0.725988	0.092521
0.726738	0.092520
0.727489	0.092519
0.728239	0.092518
0.728989	0.092517
0.729740	0.092515
0.730490	0.092514
0.731241	0.092513
0.731991	0.092512
0.732741	0.092510
0.733492	0.092509
0.734242	0.092507
0.734992	0.092506
0.735743	0.092505
0.736493	0.092503
0.737244	0.092502
0.737994	0.092501
0.738744	0.092499
0.739495	0.092498
0.740245	0.092497
0.740995	0.092495
0.741746	0.092494
0.742496	0.092492
0.743247	0.092491
0.743997	0.092489
0.744747	0.092488
0.745498	0.092487
0.746248	0.092486
0.746998	0.092485
0.747749	0.092483
0.748499	0.092482
0.749250	0.092481
0.750000	0.092480
